# Supplementary material for: Diversity and Correlation Analysis of Differential Amino Acid Metabolites and Dominant Endophytic Bacteria in Lycium chinense Fruits at Different Stages
Source: Genes (Basel). 2025 Jul 18;16(7):836. doi: 10.3390/genes16070836 (PMC12294258; doi:10.3390/genes16070836)
Supplement: Supplementary file 1 [file genes-16-00836-s001.zip]

Archive with 1 entries (1 files):
- genes-3708486-supplementary.pdf
